# Supplementary material for: Long-term activity drives dendritic branch elaboration of a C. elegans sensory neuron
Source: Dev Biol. 2020 May 1;461(1):66–74. doi: 10.1016/j.ydbio.2020.01.005 (PMC7170766; doi:10.1016/j.ydbio.2020.01.005)
Supplement: Multimedia component 2 [file mmc2.xml]

<?xml version="1.0" encoding="UTF-8" standalone="no"?><data:data><datasets><author>jonps@mail.utexas.edu</author><type>0</type><dataset><value>1</value><reason>Data will be made available on request</reason><comments/></dataset></datasets></data:data>
